# Supplementary material for: Dynamic presenilin 1 and synaptotagmin 1 interaction modulates exocytosis and amyloid β production
Source: Mol Neurodegener. 2017 Feb 13;12:15. doi: 10.1186/s13024-017-0159-y (PMC5307796; doi:10.1186/s13024-017-0159-y)
Supplement: Additional file 1: — Fluorescence lifetime and corresponding FRET efficiency values recorded in the FLIM assays. The table summarizes the mean ± SEM fluorescence lifetimes and corresponding, calculated FRET efficiencies for the all presented FLIM analyses. (XLSX 14 kb) [file 13024_2017_159_MOESM1_ESM.xlsx]

## Sheet: Sheet1
		pre-determined fluorescence lifetime of the non-interacting donor (t1) [ps], "fixed" during the analysis*			fluorescence lifetime of the donor in the presence of the acceptor (t2) [ps]			FRET efficiency (EFRET) [%]
		Average	SEM	n	Average	SEM	n	Average	SEM	n
Figure 1B	PS1.wt	2506.44	7.47665	25	2386.21	8.7773	38	4.78017	0.350251	38
	PS1.del265-279				2466.91	6.75509	33	1.56003	0.269557	33
Figure 3A	scramble KCl(-)	2506.8	13.4501	30	2277.3	9.95731	64	9.16252	0.39718	64
	PS1-LNT KCl(-)				2277.89	10.8904	70	9.13894	0.434398	70
	scramble KCl(+)				2209.45	11.8212	68	11.8687	0.471526	68
	PS1-LNT KCl(+)				2280.31	9.61414	70	9.04233	0.383492	70
Figure 4A	scramble KCl(-)	2508.05	8.43192	20	2349.8	8.81429	64	6.3079	0.351447	64
	PS1-LNT KCl(-)				2348.43	15.2374	57	6.36251	0.607553	57
	scramble KCl(+)				2316.59	10.2725	59	7.63204	0.409588	59
	PS1-LNT KCl(+)				2264.31	12.8389	65	9.71644	0.511917	65
Figure 11B	ctrl	2528.1	16.2673	34	2377.83	18.3398	98	5.94038	0.725467	98
	sAD				2434.14	11.7535	92	3.71301	0.464931	92
Figure 12C	ctrl	2501.11	5.40886	45	2390.64	4.85826	721	4.41258	0.194253	721
	Syt1				2304.07	7.25737	723	7.87407	0.290179	723
Figure 12D	ctrl	2507.59	4.84226	44	2390.37	3.12679	586	4.69002	0.124673	586
	Syt1				2446.55	2.76058	573	2.45018	0.110071	573
		*control experiments were performed to verify that mutations/treatments/Syt1 expression do not affect the donor lifetime 'per se'
